# Supplementary material for: Novel Curcumin Inspired Bis-Chalcone Promotes Endoplasmic Reticulum Stress and Glioblastoma Neurosphere Cell Death
Source: Cancers (Basel). 2019 Mar 13;11(3):357. doi: 10.3390/cancers11030357 (PMC6468769; doi:10.3390/cancers11030357)
Supplement: Supplementary file 1 [file cancers-11-00357-s001.zip]

Archive with 10 entries (7 files):
- Graham Cancers 444757 supplemental files/
- Graham Cancers 444757 supplemental files/cancers-444757-Graham supplemental figures -Proofreading.pdf
- __MACOSX/
- __MACOSX/Graham Cancers 444757 supplemental files/
- __MACOSX/Graham Cancers 444757 supplemental files/._cancers-444757-Graham supplemental figures -Proofreading.pdf
- Graham Cancers 444757 supplemental files/Graham Appendix A expression profiling data.pdf
- __MACOSX/Graham Cancers 444757 supplemental files/._Graham Appendix A expression profiling data.pdf
- Graham Cancers 444757 supplemental files/Graham Appendix B Bischalcone - experimental.pdf
- __MACOSX/Graham Cancers 444757 supplemental files/._Graham Appendix B Bischalcone - experimental.pdf
- __MACOSX/._Graham Cancers 444757 supplemental files
